# Supplementary material for: Device-measured physical activity data for classification of patients with ventricular arrhythmia events: A pilot investigation
Source: PLoS One. 2018 Oct 29;13(10):e0206153. doi: 10.1371/journal.pone.0206153 (PMC6205644; doi:10.1371/journal.pone.0206153)
Supplement: S1 File — (R) [file pone.0206153.s005.R]

R-code for Analysis

#Device_Data_ML_R_code.R

# Clear memory and graphs
rm(list=ls()) 
graphics.off() 

library(tuneR) # Tune models
library(forecast) # ARIMA models
library(e1071) # SVM
library(astsa) # ACF2
library(glmnet) # Ridge and lasso regression
library(plotmo) # Plot glmnet
library(class) # For KNN
library(tree) # For decision trees
library(randomForest) # Random forest and bagging
library(gbm) # Boosted trees
library(ROCR) # ROC curves
library(pls) # PCA models
library(e1071) # SVM models
require(MASS) # Odds ratio of MV logistic GLM

# Load de-identified data
full_Data <- load("dataFile")

# Feature engineering of physical activity time series
featuresActivity <- function(i) {

  # Obtain time series from full_Data for each subject, i
  activity <- makeActivityTS(full_Data$Value.y[i])
  if(anyNA(activity, recursive = TRUE) | is.na(activity)){ 
    results <- NULL
    } else {
  
  # Moments  
  mean <- mean(activity, na.rm = TRUE)
  sd <- sd(activity, na.rm = TRUE)
  kurtosis <- kurtosis(activity, na.rm=TRUE)
  skew <- skewness(activity, na.rm=TRUE)
  max <- max(activity, na.rm = TRUE)
  min <- min(activity, na.rm = TRUE)
  
  # Linear trend model
  time <- seq(from=1, to=365, by=1)
  lmodel <- lm(activity~time)
  intercept <- lmodel$coefficients[1]
  slope <- lmodel$coefficients[2]
  
  # ARIMA model to obtain coefficients and forecasts
  arimaModel <- Arima(activity, order=c(1, 0, 1), seasonal = list(order = c(1, 0, 1), period = 7))
  
  ar1 <- arimaModel$coef[1]
  ma1 <- arimaModel$coef[2]
  sar1 <- arimaModel$coef[3]
  sma1 <- arimaModel$coef[4]
  
  forecast7 <- predict(arimaModel, 30)$pred[7]
  forecast14 <- predict(arimaModel, 90)$pred[14]
  forecast30 <- predict(arimaModel, 90)$pred[30]
  forecast60 <- predict(arimaModel, 90)$pred[60]
  forecast90 <- predict(arimaModel, 90)$pred[90]
  
  # Difference prior to calculation of autocorrelation and partial autocorrelation functions
  acf <- acf2(diff(activity, 1))
  
  acf1 <- acf[1,1]
  acf2 <- acf[2,1]
  acf3 <- acf[3,1]
  pacf1 <- acf[1,2]
  pacf2 <- acf[2,2]
  pacf3 <- acf[3,2]
  acf7 <- acf[7,1]
  acf14 <- acf[14,1]
  pacf7 <- acf[7,2]
  pacf14 <- acf[14,2]
  
  # Detrend prior to FFT
  residNonZero <- lmodel$resid + abs(min(lmodel$resid, na.rm = TRUE))
  # FFT to obtain top period
  fft <- spec.pgram(residNonZero, taper=0)
  title(paste("Number", i))
  fft$periods <- 1/fft$freq
  freqspec <- as.data.frame(cbind(fft$periods, fft$spec))
  colnames(freqspec) <- c("freq", "spec")
  sortedFFT <- freqspec[order(-freqspec$spec),]
  fftOut <- head(sortedFFT$freq, n = 5)
  fft1 <- fftOut[1]

  results <- c(dataAllUnique$ID[i], dataAllUnique$Device_type[i], dataAllUnique$AnyEpisode[i], mean, sd, kurtosis, skew, max, min, intercept, slope, ar1, ma1, sar1, sma1, forecast7, forecast14, forecast30, forecast60, forecast90, acf1, acf2, acf3, pacf1, pacf2, pacf3, acf7, acf14, pacf7, pacf14, fft1)
  }
  return(results)
}


list <- seq(from=1, to=length(full_Data$ID), by=1)
dataRevamp <- lapply(list, featuresActivity)
columnNames <- c("ID", "Device", "Episode", "Mean", "SD", "Kurtosis", "Skew", "Max", "Min", "Intercept", "Slope", "AR1", "MA1", "SAR1", "SMA1", "FORE7", "FORE14", "FORE30", "FORE60", "FORE90", "ACF1", "ACF2", "ACF3", "PACF1", "PACF2", "PACF3", "ACF7", "ACF14", "PACF7", "PACF14", "FFTTopPeriod")

dfData <- data.frame(matrix(unlist(dataRevamp), ncol= length(columnNames), byrow=T))
colnames(dfData) <- columnNames

# Remove any missing features
dfData1 <- dfData[is.na(dfData$SD) == FALSE,]

######################################################
#TABLE 1 Devices
##############################
table(dfData1$Device, dfData1$Episode)

############################
# TABLE 2 SUMMARY
#############################

for(i in 3:length(dfData1)){
  print(paste(colnames(dfData1[i]), ": ", summary(dfData1[i])[4], ", SD", sd(as.numeric(unlist(dfData1[i])))))
}

hist(as.numeric(unlist(dfData1[length(dfData1)])), 60)

median(as.numeric(unlist(dfData1[length(dfData1)])))

getmode <- function(v) {
  uniqv <- unique(v)
  uniqv[which.max(tabulate(match(v, uniqv)))]
}
getmode(as.numeric(unlist(dfData1[length(dfData1)])))


###########################
# Figure 1: PCA analysis
##########################
pr.comp = prcomp(dfData1, scale = TRUE)
twoPCA = abs(pr.comp$rotation[,1:2])

sortedPCA = twoPCA[order(twoPCA[,1], twoPCA[,2], decreasing = TRUE),]

png("./pcaCumVar.png")
pve = (pr.comp$sdev^2)/(sum(pr.comp$sdev^2))
plot(pve, xlab="Principal Component", ylab= "Proportion of Variance Explained", ylim=c(0,1), xlim=c(0, 20), type='b', 
     main = "Variance Explained for Principal Components",
     cex.lab = 1.5, cex.main=1.8)
points(cumsum(pve), xlab = "Principal Component", ylab= "Cumulative Proportion of Variance Explained", 
       ylim=c(0,1), type='b', col="red")
legend("topleft",
       c("Cumulative Proportion", "Proportion"), #Text
       col=c("red", "black"), #Line colors
       lty=c("solid","solid"), #Line types
       lwd=c(2.0, 2.0), #Line thickness
       bty= "n", #No border ("o" if border)
       cex=1.2, #Text size
       y.intersp=0.9
)#Spacing between text/lines
dev.off()


#####################################################
########### Classification algorithms
############################################################

attach(dfData1)

# T-test
pVals <- NULL
names <- NULL
for (i in 3:length(dfData1)) {
  model <- t.test(dfData1[,i]~dfData1[,2])
  Newname <- colnames(dfData1[i])             
  NewpVal <- round(model$p.value, 4)
  names <- append(names, Newname)
  pVals <- append(pVals, NewpVal)
  pValchar <- as.character(NewpVal)
  print(paste("The p value of", colnames(dfData1[i]), "is", pValchar))
}

uniVariateTs <- data.frame(factor(names, levels=names), pVals)

# Figure 2A. Univariate regression
jpeg(filename = "./UniTtest.jpeg", width = 600, height = 400, quality = 90)
plot(uniVariateTs, las=2,  main = "Association with VT Episodes",
     xlab="", ylab="P value", cex.lab=1.3)
abline(h=0.05, col="red", lty=2)
dev.off()


# Figure 2B. Multivariate logistic regression
model1 <- glm(Episode ~. -ID,family=binomial(link='logit'),data=dfData1)
summary(model1)
pVals <- summary(model1)$coef[,4] # p values
pVals <- data.frame(pVals, stringsAsFactors = FALSE)
pVals <- data.frame(pVals, row.names(pVals))
jpeg(filename = "./MVLogistic.jpeg", width = 600, height = 400, quality = 90)
plot(pVals$pVals~factor(pVals$row.names.pVals., levels=pVals$row.names.pVals.), las = 2, main = "Association with VT Episodes (MultiVariable)", 
     xlab="", ylab="P value", cex.lab=1.3)
abline(h=0.05, col="red", lty=2)
dev.off()

exp(cbind(exp(coef(model1)), exp(confint(model1)))) 

########################
# PREDICTION MODELS -- Table 3
#####################
# Create training/testing sets
set.seed(42)
train <- sample(length(dfData1$ID), (length(dfData1$ID) * 0.8))
trainDF <- dfData1[train,]
testDF <- dfData1[-train,]

# Episodes in test set
table(testDF$Episode)

# Naive
naive_pred <- rep(0, length(testDF$Episode))
pred <- prediction(naive_pred, testDF$Episode)
acc <- performance(pred, 'acc')
acc@y.values
f1 <- performance(pred, 'f')
f1@y.values
auc <- performance(pred, 'auc')
auc@y.values

# Prediction of UV Logistic Regression -- None improved prediction
ureg_clf <- glm(Episode ~ Kurtosis,family=binomial(link='logit'),data=trainDF)
ureg_clf_pred <- predict(ureg_clf, newdata = testDF, type="response")
ureg_clf_pred[ureg_clf_pred > 0.5] <- 1
ureg_clf_pred[ureg_clf_pred <= 0.5] <- 0
table(predict=ureg_clf_pred, truth=testDF$Episode)
# Prediction stats
pred <- prediction(ureg_clf_pred, testDF$Episode)
acc <- performance(pred, 'acc')
acc@y.values
f1 <- performance(pred, 'f')
f1@y.values
auc <- performance(pred, 'auc')
auc@y.values

# Prediction of MV Logistic Regression
reg_clf <- glm(Episode ~. -ID,family=binomial(link='logit'),data=trainDF)
reg_clf_pred <- predict(reg_clf, newdata = testDF, type="response")
reg_clf_pred[reg_clf_pred > 0.5] <- 1
reg_clf_pred[reg_clf_pred <= 0.5] <- 0
table(predict=reg_clf_pred, truth=testDF$Episode)
# Prediction stats
pred <- prediction(reg_clf_pred, testDF$Episode)
acc <- performance(pred, 'acc')
acc@y.values
f1 <- performance(pred, 'f')
f1@y.values
auc <- performance(pred, 'auc')
auc@y.values


# Ridge and lasso regression -- Requires passing model matrix and y vector separately, not formula
x = model.matrix(Episode~. -ID, trainDF)[,-1]
y = trainDF$Episode
grid=10^seq(-5, 5, by=1)

# Fit Lasso model (alpha to 1) -- Here used binomial family
newx = model.matrix(Episode~. -ID, testDF)[,-1]
lasso.cv <- cv.glmnet(x, y, alpha=1, lambda = grid, family="binomial", nfolds=5)
bestlam = lasso.cv$lambda.min
lasso_clf <- glmnet(x, y, alpha=1, lambda = bestlam, family="binomial")
lasso_clf_pred <- predict(lasso_clf, newx=newx, type="response", s=bestlam)
lasso_clf_pred[lasso_clf_pred > 0.5] <- 1
lasso_clf_pred[lasso_clf_pred <= 0.5] <- 0
table(predict=lasso_clf_pred, truth=testDF$Episode)
# Prediction stats
pred <- prediction(lasso_clf_pred, testDF$Episode)
acc <- performance(pred, 'acc')
acc@y.values
f1 <- performance(pred, 'f')
f1@y.values
auc <- performance(pred, 'auc')
auc@y.values

# Fit Ridge model (alpha to 0) -- Here used binomial family
newx = model.matrix(Episode~. -ID, testDF)[,-1]
ridge.cv <- cv.glmnet(x, y, alpha=0, lambda = grid, family="binomial", nfolds=10)
bestlam = ridge.cv$lambda.min
ridge_clf <- glmnet(x, y, alpha=1, lambda = bestlam, family="binomial")
ridge_clf_pred <- predict(ridge_clf, newx=newx, type="response", s=bestlam)
ridge_clf_pred[ridge_clf_pred > 0.5] <- 1
ridge_clf_pred[ridge_clf_pred <= 0.5] <- 0
table(predict=ridge_clf_pred, truth=testDF$Episode)
# Prediction stats
pred <- prediction(ridge_clf_pred, testDF$Episode)
acc <- performance(pred, 'acc')
acc@y.values
f1 <- performance(pred, 'f')
f1@y.values
auc <- performance(pred, 'auc')
auc@y.values


# Fit Elastic Net model (alpha to 1) -- Here used binomial family
gridalpha = seq(0, 1, by=0.05)
newx = model.matrix(Episode~. -ID, testDF)[,-1]
enet.cv <- cv.glmnet(x, y, alpha=0.5, lambda = grid, family="binomial", nfolds=10)
bestlam = enet.cv$lambda.min
enet_clf <- glmnet(x, y, alpha=1, lambda = bestlam, family="binomial")
enet_clf_pred <- predict(enet_clf, newx=newx, type="response", s=bestlam)
enet_clf_pred[enet_clf_pred > 0.5] <- 1
enet_clf_pred[enet_clf_pred <= 0.5] <- 0
table(predict=enet_clf_pred, truth=testDF$Episode)
# Prediction stats
pred <- prediction(enet_clf_pred, testDF$Episode)
acc <- performance(pred, 'acc')
acc@y.values
f1 <- performance(pred, 'f')
f1@y.values
auc <- performance(pred, 'auc')
auc@y.values


# Bagging
numberVars <- ncol(trainDF) - 2 # for ID and Episode
bag.model <- randomForest(as.factor(Episode) ~. -ID, data=trainDF, mtry=numberVars,importance=TRUE)
bag_clf_pred <- as.numeric(predict(bag.model, testDF))
bag_clf_pred[bag_clf_pred == 1] <- 0
bag_clf_pred[bag_clf_pred == 2] <- 1
table(predict=bag_clf_pred, truth=testDF$Episode)
# Prediction stats
pred <- prediction(bag_clf_pred, testDF$Episode)
acc <- performance(pred, 'acc')
acc@y.values
f1 <- performance(pred, 'f')
f1@y.values
auc <- performance(pred, 'auc')
auc@y.values

varImpPlot(bag.model, main="", cex=0.8)


# Random forest
rf.model <- randomForest(as.factor(Episode) ~. -ID, data=trainDF, mtry=6,importance=TRUE)
rf_clf_pred <- as.numeric(predict(rf.model, testDF))
rf_clf_pred[rf_clf_pred == 1] <- 0
rf_clf_pred[rf_clf_pred == 2] <- 1
table(predict=rf_clf_pred, truth=testDF$Episode)
# Prediction stats
pred <- prediction(rf_clf_pred, testDF$Episode)
acc <- performance(pred, 'acc')
acc@y.values
f1 <- performance(pred, 'f')
f1@y.values
auc <- performance(pred, 'auc')
auc@y.values

# Figure 3 -- Variable importance
jpeg(filename = "./Fig3_var_importance.jpeg", width = 600, height = 400, quality = 90)
varImpPlot(rf.model, main="Variable Importance Plot: Random Forest", cex=0.9)
dev.off()

# Boosted trees
boost.model <- gbm(Episode ~. -ID, data=trainDF, 
                   distribution = "bernoulli", 
                   n.trees = 5000, 
                   interaction.depth = 4)
boost_clf_pred <- predict(boost.model, testDF, n.trees = 5000, type="response")
boost_clf_pred[boost_clf_pred > 0.5] <- 1
boost_clf_pred[boost_clf_pred <= 0.5] <- 0
table(predict=boost_clf_pred, truth=testDF$Episode)
# Prediction stats
pred <- prediction(boost_clf_pred, testDF$Episode)
acc <- performance(pred, 'acc')
acc@y.values
f1 <- performance(pred, 'f')
f1@y.values
auc <- performance(pred, 'auc')
auc@y.values

# Supplemental Figure 1. Influence plot
summary(boost.model, las=1, cex.names=0.75)

# K-nearest neighbors
knn1_pred <- as.numeric(knn(trainDF, testDF, trainDF$Episode, k=1))
table(knn1_pred, testDF$Episode)
# Prediction stats
pred <- prediction(knn1_pred, testDF$Episode)
acc <- performance(pred, 'acc')
acc@y.values
f1 <- performance(pred, 'f')
f1@y.values
auc <- performance(pred, 'auc')
auc@y.values

knn10_pred <- as.numeric(knn(trainDF, testDF, trainDF$Episode, k=10))
table(knn10_pred, testDF$Episode)
# Prediction stats
pred <- prediction(knn10_pred, testDF$Episode)
acc <- performance(pred, 'acc')
acc@y.values
f1 <- performance(pred, 'f')
f1@y.values
auc <- performance(pred, 'auc')
auc@y.values

# SVM
tune.out <- tune(svm, as.factor(Episode)~. -ID, data=trainDF, kernel="linear", 
                 ranges = list(cost=c(0.001, 0.01, 0.1, 1, 5, 10,100)))
best.svc <- tune.out$best.model
summary(best.svc)
# Predictions
svc_pred <- as.numeric(predict(best.svc, testDF))
table(predict=svc_pred, truth=testDF$Episode)
pred <- prediction(svc_pred, testDF$Episode)
acc <- performance(pred, 'acc')
acc@y.values
f1 <- performance(pred, 'f')
f1@y.values
auc <- performance(pred, 'auc')
auc@y.values

# Fit SVM radial
tune1.out <- tune(svm, as.factor(Episode)~. -ID, data=trainDF, kernel="radial", 
                 ranges = list(cost=c(0.001, 0.01, 0.1, 1, 5, 10,100)))
best.svm <- tune1.out$best.model
summary(best.svm)
# Predictions
svm_pred <- as.numeric(predict(best.svm, testDF))
table(predict=svm_pred, truth=testDF$Episode)
pred <- prediction(svm_pred, testDF$Episode)
acc <- performance(pred, 'acc')
acc@y.values
f1 <- performance(pred, 'f')
f1@y.values
auc <- performance(pred, 'auc')
auc@y.values

print(R.Version()$version.string)
